# Supplementary material for: Filaggrin as a potential biomarker in gastric cancer: insights from multi-omics analysis and experimental validation
Source: Front Immunol. 2026 May 8;17:1742982. doi: 10.3389/fimmu.2026.1742982 (PMC13194527; doi:10.3389/fimmu.2026.1742982)
Supplement: Supplementary file 1 [file DataSheet1.zip]

Archive with 17 entries (16 files):
- Supplymentary/
- Supplymentary/Figure 10. B sh-RNA FLG expression in AGS cell b-actin.jpg
- Supplymentary/Figure 10. B sh-RNA FLG expression in AGS cell.jpg
- Supplymentary/Figure 10. B sh-RNA FLG expression in MKN-45 cell b-actin.jpg
- Supplymentary/Figure 10. B sh-RNA FLG expression in MKN-45 cell.jpg
- Supplymentary/Figure 10. D FLG expression in AGS & MKN-45 cells b-actin.jpg
- Supplymentary/Figure 10. D FLG expression in AGS & MKN-45 cells.jpg
- Supplymentary/Figure 11. D E-cadherin expression in cells b-actin.jpg
- Supplymentary/Figure 11. D E-cadherin expression in cells.jpg
- Supplymentary/Figure 11. D N-cadherin expression in cells b-actin.jpg
- Supplymentary/Figure 11. D N-cadherin expression in cells.jpg
- Supplymentary/Figure 11. D ZEB-1 expression in cells b-actin.jpg
- Supplymentary/Figure 11. D ZEB-1 expression in cells.jpg
- Supplymentary/Figure 11. D vimentin expression in cells b-actin.jpg
- Supplymentary/Figure 11. D vimentin expression in cells.jpg
- Supplymentary/Figure 3. A FLG expression in GC cells b-actin.jpg
- Supplymentary/Figure 3. A FLG expression in GC cells.jpg
